# Supplementary material for: Reanalysis and Simulation Suggest a Phylogenetic Microarray Does Not Accurately Profile Microbial Communities
Source: PLoS One. 2012 Mar 22;7(3):e33875. doi: 10.1371/journal.pone.0033875 (PMC3310882; doi:10.1371/journal.pone.0033875)
Supplement: Data S1 — Zip-compressed text file showing OTU numbers, sequences and perfectly matched probes downloaded from Greengenes as directed by Brodie et al [17] . OTU numbers were sourced from PhyloTrac and submitted as a query to the tool provided at http://greengenes.lbl.gov/cgi-bin/nph-show_probes_2_otu_alignments.cgi. (ZIP) [file pone.0033875.s006.zip]

Archive with 1 entries (1 files):
- OTU_IDs_probes.txt
